# Supplementary material for: Concurrent Heavy Metal Exposures and Idiopathic Dilated Cardiomyopathy: A Case-Control Study from the Katanga Mining Area of the Democratic Republic of Congo
Source: Int J Environ Res Public Health. 2021 May 6;18(9):4956. doi: 10.3390/ijerph18094956 (PMC8124897; doi:10.3390/ijerph18094956)
Supplement: Supplementary file 1 [file ijerph-18-04956-s001.zip]

Archive with 1 entries (1 files):
- ijerph-1171681-supplementary.pdf
